# Supplementary material for: Planar cell polarity emerges through polarized accumulation of Wnt11
Source: Sci Adv. 2026 Feb 25;12(9):eaea0326. doi: 10.1126/sciadv.aea0326 (PMC12935041; doi:10.1126/sciadv.aea0326)
Supplement: Supplementary file 2 — Movie S1 [file sciadv.aea0326_movie_s1.zip]

Archive with 1 entries (1 files):
- aea0326_movie_s1.avi
